# Supplementary material for: Clinical effects of different virtual reality presentation content on anxiety and pain: a randomized controlled trial
Source: Sci Rep. 2023 Nov 22;13:20487. doi: 10.1038/s41598-023-47764-8 (PMC10665549; doi:10.1038/s41598-023-47764-8)
Supplement: Supplementary file 1 — Supplementary Information 1. [file 41598_2023_47764_MOESM1_ESM.xlsx]

## Sheet: Sheet1
				Current perception threshold					with VR					with VR
				non-VR（minimum）					Landscape					Video Game
No.	Sex	Age		❶1回目	❶2回目	❶3回目	Ave❶		❷1回目	❷2回目	❷3回目	Ave❷		❸1回目	❸2回目	❸3回目	Ave❸
1	女 (female)	34		7	7.3	7.2	7.16667		7	7.2	7.4	7.2		9.2	9.1	8.5	8.93333
2	男 (male)	37		10.2	7.8	10.4	9.46667		10.4	7	8.2	8.53333		9.9	10.6	10.1	10.2
3	男	25		11.7	9.9	10.3	10.6333		9.8	9.1	12.3	10.4		9.5	11.5	10.6	10.5333
4	女	41		6.9	6.4	7.5	6.93333		7.8	7.4	7.2	7.46667		8.7	7	7.9	7.86667
5	女	30		8.4	8.2	7.3	7.96667		7.7	8.3	7.3	7.76667		8.8	9.5	9.1	9.13333
6	男	26		7.6	7	7.3	7.3		7.8	7.4	8	7.73333		6.1	7.9	8.1	7.36667
7	男	47		13.6	11.3	4.9	9.93333		13.4	12.9	12	12.7667		12.7	12.2	12.1	12.3333
8	女	28		7.7	7.3	7.5	7.5		7.2	7.5	7.2	7.3		6.6	7.2	6.1	6.63333
9	女	52		11.9	10.9	11.6	11.4667		11.3	11.6	11.4	11.4333		11.3	13	11.8	12.0333
10	男	32		9	8.6	8.3	8.63333		8.2	7.9	8.4	8.16667		8	7.8	8.4	8.06667
11	男	28		9.8	11.1	7.7	9.53333		9.9	9.9	9.6	9.8		9.6	10.1	10.6	10.1
12	女	37		4.5	4.6	4.3	4.46667		5.4	5.6	5.5	5.5		6.9	6.8	6.7	6.8
13	男	53		11.1	11.9	10.9	11.3		11.3	13.5	15.2	13.3333		24.6	27	29.3	26.9667
14	女	36		6.8	5.6	3.4	5.26667		5	9	7.9	7.3		6.1	7.5	9.1	7.56667
15	女	42		7.8	11.1	11.1	10		9.8	11.9	12	11.2333		11.8	12.3	13.6	12.5667
16	男	28		14.6	10.8	9.3	11.5667		9	9.7	8.7	9.13333		10.2	9.2	9.9	9.76667
17	女	30		10.3	7.8	7.8	8.63333		9.3	8.3	8.6	8.73333		8.7	9.9	8.4	9
18	女	48		8.9	7	7.4	7.76667		5.2	5.8	6.3	5.76667		7.2	7.2	7	7.13333
19	女	41		7.7	7.7	8	7.8		7.7	8.1	7.8	7.86667		9.3	10.5	9.7	9.83333
20	男	26		9.2	8.5	7.9	8.53333		8.9	8.7	9	8.86667		8.4	9	8.7	8.7
21	女	20		5.2	5.8	7.3	6.1		5.8	6.3	7	6.36667		8	8.3	6.7	7.66667
22	女	19		8	7.3	7.6	7.63333		8.9	8.1	8.6	8.53333		8.6	10.3	8.2	9.03333
23	女	32		9	8	9.3	8.76667		10.7	9.3	9.2	9.73333		13.1	10.6	10.3	11.3333
24	女	20		9.7	9	9.3	9.33333		8.3	8.3	8.6	8.4		9.6	8.3	8.9	8.93333
25	女	19		6.8	7.9	7.8	7.5		8.7	8.1	9.6	8.8		9.1	9	9.6	9.23333
26	女	20		8.6	7.8	8	8.13333		8.7	8.7	8.5	8.63333		8.2	8.8	9.5	8.83333
27	女	20		6.8	6.5	6.3	6.53333		6.6	6.3	6.5	6.46667		6.8	7	6.9	6.9
28	女	20		11.1	8.5	7.9	9.16667		8	7.8	7.6	7.8		8.9	7.7	8.6	8.4
29	女	20		7.1	6.9	6.5	6.83333		7.5	6.9	7.2	7.2		8.7	9.1	7.3	8.36667
30	女	20		7.7	7.8	8	7.83333		8	7.8	8.6	8.13333		8.9	9.1	8.6	8.86667
31	女	20		9.7	9.1	9.5	9.43333		8.8	8.7	9	8.83333		9.2	9	9.1	9.1
32	女	20		6.7	7	7.2	6.96667		8.5	8	7.9	8.13333		8.5	8.2	8	8.23333
33	女	20		6.5	6.1	6.4	6.33333		6.6	6.9	6.7	6.73333		7.2	6.1	6.6	6.63333
34	女	23		9	7.5	7.7	8.06667		9.1	7.5	7.9	8.16667		9.4	7.3	8.4	8.36667
35	女	19		3.5	4.6	5	4.36667		5	4.6	5.4	5		4.9	4.8	4.9	4.86667
36	女	19		9.6	9.6	9.8	9.66667		9.8	8.2	8.7	8.9		8.3	9.3	10.4	9.33333
37	女	20		10.8	11	10.5	10.7667		10.8	10.3	10.8	10.6333		14.5	13.7	11.7	13.3
38	女	20		6	6.7	5.5	6.06667		5.9	6.6	6.3	6.26667		7.4	7.5	8.1	7.66667
39	女	20		8.3	8.5	9	8.6		8.7	8.7	8.6	8.66667		8.7	8.4	8.6	8.56667
40	女	20		9.2	8.7	8.3	8.73333		10.3	10.3	10.4	10.3333		10.3	10.4	11.7	10.8
41	女	19		8.5	8.4	7.5	8.13333		9.6	7.5	9.1	8.73333		10.5	9.4	9.9	9.93333
42	女	20		8.5	6.9	7.3	7.56667		7.4	7.2	7.1	7.23333		7.9	7.7	8.7	8.1
43	女	19		6.9	6.4	6.4	6.56667		6.2	5.7	6.2	6.03333		5.9	5.8	5.9	5.86667
44	女	20		9.5	9.9	10.9	10.1		9.3	11.3	9.2	9.93333		19.8	12.1	13.8	15.2333
45	女	20		5.9	6.6	6.2	6.23333		5.5	5.6	6	5.7		6.9	6.9	6	6.6
46	女	20		6.9	6.9	6.6	6.8		6.8	7.2	7.7	7.23333		10.4	9	8.1	9.16667
n=49		27.1739
