# Supplementary material for: Clinical effects of different virtual reality presentation content on anxiety and pain: a randomized controlled trial
Source: Sci Rep. 2023 Nov 22;13:20487. doi: 10.1038/s41598-023-47764-8 (PMC10665549; doi:10.1038/s41598-023-47764-8)
Supplement: Supplementary file 4 — Supplementary Information 2. [file 41598_2023_47764_MOESM4_ESM.xlsx]

## Sheet: Sheet1
			Control (non-VR)						VR (Video game)					VR (Landscape)
No	age	sex	VAS（㎜）				age	sex	VAS（㎜）				age	sex	VAS（㎜）
			Pre	Post	subtraction				Pre	Post	subtraction				Pre	Post	subtraction
1	51	男(1)	84	75	-9		21	male (1)	40	73	33		30	女(2)	37	1	-36
	28	女(2)	100	46	-54		21	female (2)	42	7	-35		38	男(1)	77	16	-61
	49	男	51	42	-9		23	2	49	20	-29		28	男	71	66	-5
	28	男	85	85	0		19	1	100	0	-100		24	女	21	5	-16
	30	女	43	64	21		36	2	88	20	-68		21	男	50	14	-36
	36	女	85	81	-4		44	2	68	45	-23		47	女	74	57	-17
	44	男	49	15	-34		22	2	78	21	-57		20	男	64	34	-30
	57	女	28	45	17		26	2	85	16	-69		27	男	49	23	-26
	46	女	72	61	-11		21	2	52	34	-18		32	女	29	3	-26
10	15	男	20	12	-8		25	2	53	16	-37		26	女	32	57	25
	21	女	83	49	-34		24	2	34	0	-34		21	男	48	15	-35
	20	女	30	68	38		33	2	50	31	-19		30	女	60	23	-37
	50	女	83	85	2		38	1	53	21	-32		22	男	71	36	-35
	44	男	100	100	0		33	1	12	22	10		30	女	18	29	11
	22	女	52	68	16		35	1	67	75	8		20	女	78	21	-57
	33	女	36	69	33		35	1	52	50	-2		26	女	71	25	-46
	34	女	49	36	-13		27	2	81	43	-38		26	男	28	34	6
	43	男	28	7	-21		26	2	72	53	-19		21	男	0	0	0
	50	女	16	64	48		57	2	50	80	30		19	男	12	12	0
20	26	女	35	78	43		22	1	23	20	-3		19	女	47	87	40
	30	女	18	19	1		24	1	6	5	-1		23	男	71	30	-41
	27	女	56	36	-20		26	1	56	3	-53		26	男	68	100	32
	44	女	8	46	38		25	1	47	30	-17		34	男	18	18	0
	18	男	0	0	0		27	2	5	25	20		38	女	80	68	-12
	33	女	67	77	10		42	2	84	49	-35		24	女	83	32	-51
	40	男	100	91	-9		22	2	62	30	-32		27	女	9	30	21
	33	女	50	58	8		21	1	34	93	59		25	女	74	32	-42
	38	女	44	38	-6		26	1	0	10	10		49	女	49	45	-4
	57	女	66	53	-13		43	1	17	19	2		20	男	5	30	25
30	37	女	75	77	2		21	2	12	4	-8		22	女	30	55	25
	44	女	73	80	7		33	2	77	51	-26		21	女	7	27	20
	23	女	68	75	7		20	1	85	100	15		32	男	3	12	9
	36	女	45	73	28		23	2	58	42	-16		28	男	67	55	-12
	20	女	26	67	41		24	2	0	38	38		26	女	91	49	-42
	20	女	74	65	-9		17	1	80	80	0		39	男	42	35	-7
	65	男	70	88	18		42	1	60	0	-60		31	男	35	39	4
	29	女	53	61	8		43	1	10	17	7		19	男	100	50	-50
	20	女	53	79	26		24	2	75	57	-18		18	男	0	0	0
	50	女	51	66	15		27	2	53	23	-30		20	男	31	0	-31
40	41	女	52	80	28		45	2	74	47	-27		31	女	51	21	-30
	24	女	61	51	-10		27	1	20	5	-15		25	男	54	35	-19
	23	男	37	65	28		21	2	52	0	-52		25	男	0	49	49
	33	女	78	63	-15		25	2	17	50	33		25	男	70	10	-60
	41	女	61	66	5		26	2	50	0	-50		33	女	68	46	-22
	40	男	10	0	-10		27	2	50	24	-26		44	男	74	21	-53
	27	女	44	42	-2		21	2	95	63	-32		32	女	58	66	8
	25	男	45	6	-39		21	2	56	43	-13		22	女	74	32	-42
	34	女	76	97	21		31	2	100	81	-19		27	女	37	50	13
							23	1	72	48	-24		48	男	11	47	36
50							22	1	87	18	-69		23	女	48	22	-26
							35	2	75	12	-63		24	男	8	13	5
							51	1	50	15	-35
							36	1	17	29	12
							40	2	29	18	-11
							23	2	38	22	-16
							49	1	92	0	-92
							40	1	100	72	-28
							31	2	0	6	6
							21	2	56	31	-25
60							20	2	73	75	2
							36	2	62	16	-46
							54	2	62	22	-40
							21	2	84	43	-41
							45	2	72	18	-54
							24	2	6	36	30
							31	2	93	7	-86
							43	1	62	3	-59
							22	2	84	24	-60
							22	1	20	29	9
70							29	2	23	40	17
							20	2	0	0	0
							22	2	77	18	-59
							27	2	56	14	-42
